# Supplementary material for: Delivering social and public health programmes through community arms of professional football clubs
Source: Health Promot Int. 2025 Jul 8;40(4):daaf106. doi: 10.1093/heapro/daaf106 (PMC12235519; doi:10.1093/heapro/daaf106)
Supplement: daaf106_Supplementary_Data [file daaf106_supplementary_data.zip]

Archive with 2 entries (2 files):
- HPI Coding Framework.docx
- Supplementary file.docx
